# Supplementary material for: Antiplatelet Therapy during the First Year after Acute Coronary Syndrome in a Contemporary Italian Community of over 5 Million Subjects
Source: J Clin Med. 2022 Aug 20;11(16):4888. doi: 10.3390/jcm11164888 (PMC9410031; doi:10.3390/jcm11164888)
Supplement: Supplementary file 1 [file jcm-11-04888-s001.zip]

Archive with 1 entries (1 files):
- jcm-1839463-supplementary.pdf
